# Supplementary material for: Chemical Basis of Floral Color Signals in Gesneriaceae: The Effect of Alternative Anthocyanin Pathways
Source: Front Plant Sci. 2020 Dec 14;11:604389. doi: 10.3389/fpls.2020.604389 (PMC7767864; doi:10.3389/fpls.2020.604389)
Supplement: Supplementary file 3 [file Table_1.xlsx]

## Sheet: FINAL SAMPLE LIST
Supplementary Table S1: Information about the samples used in this study. References for the observed pollinators are listed in Supplementary Table S2.
				Hydroxyanthocyanins (HYD)									Deoxyanthocyanins (DEO)
Species	Voucher	Living collection ID	Total anthocyanin concentration (µg/ml)	Pelargonidin-3-rutinoside	Pelargonidin-7-glucoside	Pelargonidin-3-sambubioside	Cyanidin-3- rutinoside	Cyanidin-3- glucoside	Peonidin-3-rutinoside (or isomer)	Delphinidin-3-glucoside (or isomer)	Delphinidin- rhamnose-glucose	Malvidin-3- rutinoside	Apigenidinin-5-glucoside	Luteolidinin-5-glucoside	Trihydroxymethoxyl flavylium-glucuronide	Unknown glycosylated anthocyanin	Total HYD	Total DEO	Dominant Anthocyanin	Color code	Color	Observed Pollinator	Marker Point 1	Marker Point 2	Marker Point 3	MAD bee	MAD hummingbird	minAD400	minAD500	minAD460	minAD540	minAD600
Achimenes admirabilis Wiehler	A. Chautems & M. Perret 01-033 (G)	Cult. CJBG 20110978J0	351.608	0.909762	0.0101832	0	0.0800549	0	0	0	0	0	0	0	0	0	1	0	HYD	UV-b+g-r+	other	-	391	601		55	35	9	101	69	61	1
Achimenes erecta (Lam.) H.P. Fuchs		Cult. CJBG 20151179J0	350.863	0.938365	0.00581993	0	0.0558152	0	0	0	0	0	0	0	0	0	1	0	HYD	UV-b+g-r+	other	-	393	602		54.5	34.5	7	102	67	62	2
Achimenes grandiflora (Schiede) DC.		Cult. CJBG 20140520J0	11.878	0	0	0	0.527446	0.168589	0	0	0	0.303965	0	0	0	0	1	0	HYD	UV-b+g-r+	other	-	407	505	628	46.6667	38.6667	7	5	45	35	28
Achimenes misera Lindl.		Cult. CJBG 20130509I0	57.2555	0	0.00355424	0	0.262359	0.734087	0	0	0	0	0	0	0	0	1	0	none	UV-b+g+r+	other	-	502			2	38	102	2	42	38	98
Achimenes misera Lindl.		Cult. CJBG 20130509I0	0	0	0	0	0	0	0	0	0	0	0	0	0	0	0	0	HYD	UV-b+g+r+	other	-	414			14	46	14	86	46	126	186
Alsobia dianthiflora (H.E. Moore & R.G. Wilson) Wiehler	A. Chautems & M. Perret 11-111 (G)	Cult. CJBG 20111201J0	0	0	0	0	0	0	0	0	0	0	0	0	0	0	0	0	none	UV-b+g+r+	other	-	405			5	55	5	95	55	135	195
Besleria longimucronata Hoehne	M. Perret, M. Wolowski et al. 304 (G)		0	0	0	0	0	0	0	0	0	0	0	0	0	0	0	0	none	UV+b+g+r+	other	Hummingbird (16)	364	484		26	60	36	16	24	56	116
Besleria selloana Klotzsch & Hanst.	M. Perret, M. Wolowski et al. 294 (G)		0	0	0	0	0	0	0	0	0	0	0	0	0	0	0	0	none	UV+b+g+r+	other	Hummingbird (22)	360			40	100	40	140	100	180	240
Cobananthus calochlamys (Donn. Sm.) Wiehler		Cult. CJBG 20171586C0 (AC-19822676)	10.9745	0	0.0204565	0	0.260786	0.718757	0	0	0	0	0	0	0	0	1	0	HYD	UV-b-g+r+	other	-	377	505		14	59	23	5	45	35	95
Codonanthe carnosa (Gardner) Hanst	A. Chautems & M. Perret 08-001 (G)	Cult. CJBG 20111614J0	0	0	0	0	0	0	0	0	0	0	0	0	0	0	0	0	none	UV-b+g+r+	other	-	404			4	56	4	96	56	136	196
Codonanthe cordifolia Chautems	A. Chautems & M. Perret 10-103 (G)	Cult. CJBG 20111617J0 (AC-1209)	143.718	0.00166298	0	0	0.520193	0.465904	0	0	0	0.00887782	0	0	0	0.00336145	0.996639	0	none	UV-b-g-r+	orange-red	Bee (30)	658			158	58	258	158	198	118	58
Codonanthe cordifolia Chautems	M. Torres et al. 53		26.399	0	0	0	0.52627	0.47373	0	0	0	0	0	0	0	0	1	0	HYD	UV-b-g-r+	orange-red	Bee (30)	614			114	14	214	114	154	74	14
Codonanthe cordifolia Chautems	M. Torres et al. 53		0	0	0	0	0	0	0	0	0	0	0	0	0	0	0	0	HYD	UV-b+g+r+	other	Bee (30)	384	500		8	58	16	0	40	40	100
Codonanthe devosiana Lem.	A. Chautems & M. Perret 99-010 (G)	Cult. CJBG 20111621J0 (AC-1120)	0	0	0	0	0	0	0	0	0	0	0	0	0	0	0	0	none	UV-b+g+r+	other	Bee (30)	401			1	59	1	99	59	139	199
Codonanthe elegans Wiehler	A. Chautems & M. Perret 07-101 (G)	Cult. CJBG 20111623J0	0	0	0	0	0	0	0	0	0	0	0	0	0	0	0	0	none	UV-b+g+r+	other	-	407			7	53	7	93	53	133	193
Codonanthe gracilis (Mart.) Hanst.	A. Chautems & M. Perret 99-009 (G)	Cult. CJBG 20111629J0	0	0	0	0	0	0	0	0	0	0	0	0	0	0	0	0	none	UV-b+g+r+	other	Bee (30)	401			1	59	1	99	59	139	199
Codonanthe macradenia Donn. Sm.	A. Chautems & M. Perret10-107 (G)	Cult. CJBG 20111158J0	0	0	0	0	0	0	0	0	0	0	0	0	0	0	0	0	none	UV/b+g+r+	other	-	400			0	60	0	100	60	140	200
Codonanthe serrulata Chautems	A. Chautems & M. Perret 99-045 (G)	Cult. CJBG 20116330J0	0	0	0	0	0	0	0	0	0	0	0	0	0	0	0	0	none	UV-b+g+r+	other	-	415			15	45	15	85	45	125	185
Codonanthe uleana Fritsch		Cult. CJBG 2011633J0	0	0	0	0	0	0	0	0	0	0	0	0	0	0	0	0	none	UV-b+g+r+	other	-	408			8	52	8	92	52	132	192
Columnea anisophylla DC.	L. Clavijo 2279 (CUVC)		2.0441	0	0.172252	0	0	0	0	0	0	0	0	0	0.827748	0	0.172252	0.827748	DEO+HYD	UV-b-g-r+	orange-red	Hummingbird (25)	597			97	3	197	97	137	57	3
Columnea byrsina (Wiehler) L.P.Kvist & L.E.Skog	L. Clavijo 2275 (CUVC)		1.3512	0	0.239121	0	0	0	0	0	0	0	0	0	0.760879	0	0.239121	0.760879	DEO+HYD	UV-b-g-r+	orange-red	Hummingbird (1,11)	584			84	16	184	84	124	44	16
Columnea ciliata (Wiehler) L.P.Kvist & L.E.Skog	M. Perret & F. Tobar 283		10.6167	0	0.0325619	0.967438	0	0	0	0	0	0	0	0	0	0	1	0	HYD	UV-b+g-r+	other	Hummingbird (27)	393	618		62.5	42.5	7	107	67	78	18
Columnea dictyophylla Donn.Sm.	A. Zuluaga 2895 (CUVC)		1.3249	0	0.255416	0	0	0	0	0.520417	0	0.224168	0	0	0	0	1	0	HYD	UV-b-g-r+	orange-red	-	588			88	12	188	88	128	48	12
Columnea dimidiata (Benth.) Kuntze	A. Zuluaga 2896 (CUVC)		4.1653	0	0.0810506	0	0	0	0	0.918949	0	0	0	0	0	0	1	0	HYD	UV-b-g-r+	orange-red	-	590			90	10	190	90	130	50	10
Columnea fawcettii (Urb.) C.V. Morton		Cult. CJBG 20111166J0	49.0815	0.0208734	0	0	0.808604	0.121349	0	0	0	0	0	0.0491733	0	0	0.950827	0.0491733	HYD	UV-b-g-r+	orange-red	-	585			85	15	185	85	125	45	15
Columnea florida C.V.Morton	L. Clavijo 2261 (CUVC)		1.9329	0	0.183351	0.36722	0	0	0.146412	0	0	0.175125	0	0	0.127891	0	0.872109	0.127891	DEO+HYD	UV-b-g-r+	orange-red	Hummingbird (10)	608			108	8	208	108	148	68	8
Columnea guttata Poepp.		Cult. CJBG 20172058C0	31.0025	0	0	0	0.0370938	0	0	0	0	0.962906	0	0	0	0	1	0	HYD	UV-b-g+r+	other	-	510			10	30	110	10	50	30	90
Columnea katzensteinii (Wiehler) L.E.Skog & L.P.Kvist	M. Perret & F. Tobar 245		1.4649	0	0.224111	0.421326	0	0	0	0	0	0	0	0	0.354563	0	0.645437	0.354563	DEO+HYD	UV-b+g-r+	other	-	399	501	639	47	46.3333	1	1	41	39	39
Columnea kucyniakii Raymond	M. Perret & F. Tobar 237		2.0532	0	0.163452	0.721946	0	0	0	0.114602	0	0	0	0	0	0	1	0	HYD	UV-b-g+r+	other	-	507			7	33	107	7	47	33	93
Columnea longinervosa L.P.Kvist & L.E.Skog	L. Clavijo 2225 (CUVC)		4.1203	0	0.0780768	0	0	0	0.450501	0	0	0.471422	0	0	0	0	1	0	HYD	UV-b-g/r+	orange-red	Hummingbird (11)	535			35	5	135	35	75	5	65
Columnea magnifica Klotzsch ex Oerst.		Cult. CJBG 20090045J0	20.706	0	0	0	0	0	0	0	0	0	0	0	1	0	0	1	DEO	UV-b-g-r+	orange-red	Hummingbird (6,14)	587			87	13	187	87	127	47	13
Columnea medicinalis (Wiehler) L.E.Skog & L.P.Kvist	M. Perret & F. Tobar 239		2.8726	0	0.11272	0	0	0	0.157001	0.452969	0	0.136879	0	0	0.14043	0	0.85957	0.14043	DEO+HYD	UV-b-g-r+	orange-red	Hummingbird (11)	622			122	22	222	122	162	82	22
Columnea minor Hanst.	L. Clavijo 2233 (CUVC)		0.8404	0	0.474298	0	0	0	0.252618	0	0	0.273084	0	0	0	0	1	0	HYD	UV-b-g-r+	orange-red	Hummingbird (1,11)	590			90	10	190	90	130	50	10
Columnea ovatifolia L.P.Kvist & L.E.Skog	M. Perret & F. Tobar 241		1.8822	0	0.172352	0.827648	0	0	0	0	0	0	0	0	0	0	1	0	HYD	UV-b+g-r+	other	-	402	592		47	33	2	92	58	52	8
Columnea picta H.Karst.	L. Clavijo 2212 (CUVC)		6.5288	0	0	0.325986	0	0	0.347108	0	0	0.326905	0	0	0	0	1	0	HYD	UV-b-g+r+	other	Hummingbird (11,27)	516			16	24	116	16	56	24	84
Columnea purpurimarginata L.P.Kvist & L.E.Skog	L. Clavijo 2258 (CUVC)		0.6858	0	0.491834	0.508166	0	0	0	0	0	0	0	0	0	0	1	0	HYD	UV-b-g+r+	other	-	519			19	21	119	19	59	21	81
Columnea schiedeana Schlechtend.		Cult. CJBG 20111638J0	11.267	0.195527	0	0	0.0236798	0	0	0	0	0	0	0	0.153333	0.627461	0.219207	0.153333	DEO+HYD	UV-b-g-r+	orange-red	-	601			101	1	201	101	141	61	1
Columnea strigosa Benth.	M. Perret & F. Tobar 233		2.4946	0	0.133448	0.623547	0	0	0	0.156779	0	0	0	0	0	0	0.913774	0	HYD	UV-b-g/r+	orange-red	-	550			50	10	150	50	90	10	50
Columnea tulae Urb.		Cult. CJBG 20111181J0	7.8017	0.0430675	0	0	0	0	0	0	0	0	0	0.0611021	0.768397	0.127434	0.0430675	0.829499	DEO	UV-b-g/r+	orange-red	-	578			78	22	178	78	118	38	22
Columnea ulei Mansf.		Cult. CJBG 20111639J0	22.3914	0.0183329	0	0	0	0	0	0	0	0	0	0.00899899	0.780688	0.19198	0.0183329	0.789687	DEO	UV-b-g/r+	orange-red	-	579			79	21	179	79	119	39	21
Diastoma sp.		Cult. M. Peixoto Coll. MP1037	2.5599	0	0	0	0.202039	0.173483	0	0	0.466893	0.157584	0	0	0	0	1	0	HYD	UV/b+g+r+	other	-	411			11	49	11	89	49	129	189
Drymonia atropurpurea Clavijo & J.L.Clark	L. Clavijo 2262 (CUVC)		0.9158	0	0.370714	0.629286	0	0	0	0	0	0	0	0	0	0	1	0	HYD	UV-b-g-r+	orange-red	-	611			111	11	211	111	151	71	11
Drymonia collegarum J.L.Clark & J.R.Clark	M. Perret & F. Tobar 253		1.1613	0	0.28425	0	0	0	0	0.71575	0	0	0	0	0	0	1	0	HYD	UV-b-g/r+	orange-red	Hummingbird (27)	550			50	10	150	50	90	10	50
Drymonia coriacea (Oerst.) Wiehler	L. Clavijo 2269 (CUVC)		4.5054	0	0.0729347	0.297532	0	0	0.20744	0.260288	0	0.109047	0	0	0.0527589	0	0.947241	0.0527589	HYD	UV-b-g-r+	orange-red	Hummingbird (14)	612			112	12	212	112	152	72	12
Drymonia croatii Clavijo, Zuluaga & J.L. Clar	L. Clavijo 2271 (CUVC)		8.7261	0	0.0372675	0.83586	0	0	0.0679914	0	0	0.0588808	0	0	0	0	1	0	none	UV-b-g-r+	orange-red	-	673			173	73	273	173	213	133	73
Drymonia croatii Clavijo, Zuluaga & J.L. Clar	L. Clavijo 2271 (CUVC)		0	0	0	0	0	0	0	0	0	0	0	0	0	0	0	0	HYD	UV-b+g+r+	other	-	406			6	54	6	94	54	134	194
Drymonia serrulata (Jacq.) Mart.		Cult. CJBG 20036936	0	0	0	0	0	0	0	0	0	0	0	0	0	0	0	0	none	UV-b+g+r+	other	Bee (14,19,23)	398			2	62	2	102	62	142	202
Drymonia serrulata (Jacq.) Mart.	A.O. Araujo & al. 601 (G)	Cult. CJBG 20151256N0 (AC-3905)	0	0	0	0	0	0	0	0	0	0	0	0	0	0	0	0	none	UV-b+g+r+	other	Bee (14,19,23)	399			1	61	1	101	61	141	201
Drymonia teuscheri (Raymond) J.L.Clark	M. Perret & F. Tobar 266		1.6955	0	0.19304	0	0	0	0	0.355706	0	0	0	0.451253	0	0	0.548747	0.451253	DEO+HYD	UV-b-g+r+	other	Hummingbird (5,27)	508			8	32	108	8	48	32	92
Drymonia teuscheri (Raymond) J.L.Clark	M. Perret & F. Tobar 232		9.353	0	0.0352186	0.0247621	0	0	0.373816	0.0837165	0	0.382808	0	0.0996792	0	0	0.900321	0.0996792	HYD	UV-b-g+r+	other	Hummingbird (1,5,27)	508			8	32	108	8	48	32	92
Drymonia warszewicziana Hanst.	L. Clavijo 2223 (CUVC)		2.1092	0	0.153708	0	0	0	0	0.495923	0	0	0	0.35037	0	0	0.64963	0.35037	DEO+HYD	UV-b-g/r+	orange-red	Hummingbird (24)	579			79	21	179	79	119	39	21
Episcia cupreata (Hook.) Hanst.	A. Chautems & M. Perret 01-026 (G)	Cult. CJBG 2515 (AC-3902)	152.606	0.978245	0.0217553	0	0	0	0	0	0	0	0	0	0	0	1	0	HYD	UV-b-g/r+	orange-red	-	578			78	22	178	78	118	38	22
Episcia fimbriata Fritsch		Cult. CJBG 20151337J0	3.6575	0	0	0	0	0	0	0	0	1	0	0	0	0	1	0	HYD	UV-b+g/r+	other	-	409	524	621	51.3333	29.3333	9	24	51	16	21
Gasteranthus leopardus M.Freiberg	M. Perret & F. Tobar 273		132.338	0.0545059	0.00241352	0	0.821679	0.0421331	0.0119633	0	0	0	0	0	0.067305	0	0.932695	0.067305	HYD	UV-b-g-r+	orange-red	-	648			148	48	248	148	188	108	48
Gasteranthus leopardus M.Freiberg	M. Perret & F. Tobar 273		0	0	0	0	0	0	0	0	0	0	0	0	0	0	0	0	none	UV+b-g+r+	other	-	504			4	36	104	4	44	36	96
Gasteranthus quitensis Benth.	M. Perret & F. Tobar 235		18.8884	0.200996	0.084401	0	0.268202	0.100358	0	0	0	0	0	0	0.219293	0	0.653957	0.219293	DEO+HYD	UV-b-g-r+	orange-red	-	608			108	8	208	108	148	68	8
Gesneria rupincola Urb.		Cult. M. Peixoto Coll. MP1604	21.2144	0	0	0	0	0.0250349	0	0	0	0.0195056	0	0.887015	0	0.0551606	0.0445405	0.887015	DEO	UV-b-g/r+	orange-red	Hummingbird (13)	561			61	21	161	61	101	21	39
Gesneria ventricosa Hort.Berol. ex Hanst.		Cult. CJBG 20111187J1	309.05	0.955815	0.0375942	0	0.00659117	0	0	0	0	0	0	0	0	0	1	0	HYD	UV-b-g-r+	orange-red	Hummingbird (12,14)	587			87	13	187	87	127	47	13
Glossoloma ichthyoderma (Hanst.) J.L.Clark	M. Perret & F. Tobar 229		1.6423	0	0.205078	0	0	0	0	0	0	0	0	0.794922	0	0	0.205078	0.794922	DEO+HYD	UV-b-g-r+	orange-red	Hummingbird (24)	583			83	17	183	83	123	43	17
Glossoloma ichthyoderma (Hanst.) J.L.Clark	M. Perret & F. Tobar 224		11.6841	0	0	0.231665	0	0	0.0796039	0.112709	0	0.0595767	0	0.516445	0	0	0.483555	0.516445	DEO+HYD	UV-b-g-r+	orange-red	Hummingbird (24)	587			87	13	187	87	127	47	13
Glossoloma oblongicalyx (J.L.Clark & L.E.Skog) J.L.Clark	M. Perret & F. Tobar 240		6.5577	0	0.0672949	0.0495143	0	0.0672034	0	0.0843588	0	0.248212	0	0.159004	0.324413	0	0.516584	0.483416	DEO+HYD	UV-b-g-r+	orange-red	Hummingbird (27)	587			87	13	187	87	127	47	13
Glossoloma panamense (C.V.Morto ) J.L.Clark	L. Clavijo 2220 (CUVC)		2.9616	0	0.145766	0	0	0	0	0.133475	0	0.170246	0	0.11173	0.438783	0	0.449487	0.550513	DEO+HYD	UV-b-g-r+	orange-red	-	581			81	19	181	81	121	41	19
Glossoloma subglabrum J.L.Clark	M. Perret & F. Tobar 255		4.1948	0	0.0871794	0.0568799	0	0	0.288047	0	0	0.212525	0	0.151664	0.203705	0	0.644631	0.355369	DEO+HYD	UV-b-g-r+	orange-red	-	587			87	13	187	87	127	47	13
Gloxinella lindeniana (Regel) Roalson & Boggan	A.O. Araujo & al. 604 (G)	Cult. CJBG 2018035J0	0	0	0	0	0	0	0	0	0	0	0	0	0	0	0	0	none	UV/b+g+r+	other	-	374			26	86	26	126	86	166	226
Gloxinia perennis (L.) Fritsch		Cult. CJBG 20150505J0	99.5665	0.0344574	0	0	0.12938	0.00284232	0.00278507	0	0.819367	0.0111684	0	0	0	0	1	0	HYD	UV-b+g/r+	other	Bee (28)	394	528	621	51.6667	33	6	28	66	12	21
Heppiella repens Hanst.	M. Perret & F. Tobar 222		92.3502	0.450784	0.00510232	0.00435516	0	0	0.00862911	0.00380725	0	0.00577909	0	0	0.521543	0	0.478457	0.521543	DEO+HYD	UV-b-g-r+	orange-red	-	597			97	3	197	97	137	57	3
Heppiella ulmifolia Hanst.	M. Perret & F. Tobar 227		425.267	0.403079	0.00509868	0.00137796	0.00644136	0	0	0.00786282	0	0	0	0	0.567883	0	0.423859	0.567883	DEO+HYD	UV-b-g-r+	orange-red	-	612			112	12	212	112	152	72	12
Kohleria affinis (Fritsch) Roalson & Boggan	M. Perret & F. Tobar 242		33.3972	0.0228372	0.0171841	0	0.0226007	0	0.44696	0	0	0.469935	0	0	0.0204838	0	0.979516	0.0204838	HYD	UV-b+g-r+	other	-	397	507	601	37	32.3333	3	7	47	33	1
Kohleria amabilis var. bogotensis (Nichols.) L.P. Kvist & L.E. Skog		Cult. CJBG 20151342J0 (from JBZurich 141215)	321.869	0.944998	0.0402105	0	0.00401406	0	0	0	0	0.0107777	0	0	0	0	1	0	HYD	UV-b-g-r+	orange-red	-	591			91	9	191	91	131	51	9
Kohleria hirsuta var. hirsuta (Kunth) Regel		Cult. CJBG 20160284J0	275.849	0.961073	0.0139044	0	0	0	0	0	0	0	0.0225269	0.00249594	0	0	0.974977	0.0250228	HYD	UV-b-g/r+	orange-red	-	573			73	27	173	73	113	33	27
Kohleria inaequalis (Benth.) Wiehler	L. Clavijo 2266 (CUVC)		112.773	0.434223	0.00421819	0.0129099	0	0	0	0	0	0	0	0	0.548648	0	0.451352	0.548648	DEO+HYD	UV-b-g-r+	orange-red	-	589			89	11	189	89	129	49	11
Kohleria inaequalis var. ocellata (Hook.) L.P. Kvist & L.E. Skog		Cult. CJBG 20151343J0	116.699	0.927493	0.0393834	0	0	0	0	0	0	0	0.0331237	0	0	0	0.966876	0.0331237	HYD	UV-b-g/r+	orange-red	-	561			61	21	161	61	101	21	39
Kohleria peruviana Fritsch		Cult. CJBG 20111110J0	7.02	1	0	0	0	0	0	0	0	0	0	0	0	0	1	0	HYD	UV-b-g/r+	orange-red	Hummingbird (14)	575			75	25	175	75	115	35	25
Kohleria spicata (Kunth) Oerst.	L. Clavijo 2235 (CUVC)		54.2583	0.445947	0.0143351	0.00654278	0	0	0	0	0	0	0	0	0.518341	0	0.466824	0.518341	DEO+HYD	UV-b+g-r+	other	Hummingbird (14)	396	592		48	36	4	92	64	52	8
Kohleria spicata (Kunth) Oerst.	L. Clavijo 2236 (CUVC)		62.3837	0.468821	0.00880198	0.0104338	0	0	0	0	0	0	0	0	0.511943	0	0.488057	0.511943	DEO+HYD	UV-b-g-r+	orange-red	Hummingbird (14)	597			97	3	197	97	137	57	3
Kohleria villosa (Fritsch) Wiehler	M. Perret & F. Tobar 249		60.1058	0.0590043	0.0053855	0.0363193	0.797815	0.00573156	0.024382	0	0	0.00782786	0	0	0.0635346	0	0.936465	0.0635346	HYD	UV-b-g-r+	orange-red	-	611			111	11	211	111	151	71	11
Kohleria warscewiczii Hanst.		Cult. CJBG 20100589J0	153.876	0.011042	0	0	0.0232402	0.00204645	0.093435	0	0.0541488	0.816088	0	0	0	0	1	0	HYD	UV-b-g+r+	other	-	510	614	688	104	44	110	10	50	30	14
Kohleria warscewiczii Hanst.		Cult. CJBG 20100589J0	222.133	0.0274903	0	0	0.0773613	0.00214736	0.168215	0	0.100601	0.624186	0	0	0	0	1	0	HYD	UV-b+g-r+	other	-	394	514	614	44.6667	35.3333	6	14	54	26	14
Nautilocalyx bicolor (Hook.) Wiehler		Cult. CJBG 20110030J0	123.073	0.0196469	0.00200695	0	0.0288261	0.00395295	0.0503215	0	0.122185	0.773061	0	0	0	0	1	0	HYD	UV-b+g/r+	other	-	416	517	649	60.6667	38.6667	16	17	44	23	49
Nautilocalyx indet.		Cult. CJBG 20111091J1 (AC-2804)	191.928	0.0714877	0.0150916	0	0.774741	0.120433	0	0	0	0.0182464	0	0	0	0	1	0	HYD	UV-b+g-r+	other	-	406	498	622	43.3333	38	6	2	38	42	22
Nautilocalyx melittifolius (L.) Wiehler	A. Chautems & M. Perret 01-025 (G)	Cult. CJBG 20130566I0	0	0	0	0	0	0	0	0	0	0	0	0	0	0	0	0	none	UV/b+g+r+	other	-	402			2	58	2	98	58	138	198
Nautilocalyx pemphidius L.E. Skog		Cult. CJBG 20172076J0	251.868	0.200879	0.0138128	0	0.724113	0.0611949	0	0	0	0	0	0	0	0	1	0	HYD	UV-b+g/r+	other	-	396	601		52.5	32.5	4	101	64	61	1
Nematanthus albus Chautems	A. Chautems & M. Perret 99-012 (G)	Cult. CJBG 200336937J0 (AC-1369)	0	0	0	0	0	0	0	0	0	0	0	0	0	0	0	0	none	UV-b+g+r+	other	-	406			6	54	6	94	54	134	194
Nematanthus australis Chautems	A. Chautems & M. Perret 99-011 (G)	Cult. CJBG 20111641J0 (AC-1146)	6.7625	0	0	0	0	0	0	0	0	0	0	1	0	0	0	1	DEO	UV-b-g-r+	orange-red	-	585			85	15	185	85	125	45	15
Nematanthus corticola Schrad.		Cult. CJBG 20111643J0	53.1763	0.00926729	0	0	0.00955313	0.0107285	0	0	0	0	0.0226266	0.418021	0	0.529804	0.0295489	0.440647	DEO	UV-b-g-r+	orange-red	-	587			87	13	187	87	127	47	13
Nematanthus crassifolius (Schott) Wiehler		Cult. CJBG 20036938N1	5.2837	0	0	0	0.0626076	0.0350701	0	0	0	0.0501732	0	0.852149	0	0	0.147851	0.852149	DEO+HYD	UV-b-g-r+	orange-red	Hummingbird (29)	590			90	10	190	90	130	50	10
Nematanthus crassifolius (Schott) Wiehler	A. Chautems & M. Perret 07-403 (G)	Cult. CJBG 20111194J1	3.433	0	0	0	0	0.741188	0	0	0	0	0	0.258812	0	0	0.741188	0.258812	DEO+HYD	UV-b-g-r+	orange-red	Hummingbird (29)	601			101	1	201	101	141	61	1
Nematanthus exsertus Chautems		Cult. M. Peixoto Coll. MP1230	65.0684	0.0428149	0	0	0.0050178	0.0199006	0	0	0	0	0	0.727891	0	0.204376	0.0677333	0.727891	DEO	UV-b-g-r+	orange-red	-	587			87	13	187	87	127	47	13
Nematanthus fissus (Vell.) L.E.Skog	A. Chautems & M. Perret 99-029 (G)	Cult. M. Peixoto Coll. MP298	10.4458	0	0.0400639	0.119129	0	0	0.0545961	0.151439	0	0.058703	0	0.576069	0	0	0.423931	0.576069	DEO+HYD	UV-b-g-r+	orange-red	Hummingbird (3)	585			85	15	185	85	125	45	15
Nematanthus fluminensis (Vell.) Fritsch	A. Chautems & M. Perret 99-020 (G)	Cult. CJBG 20036940N0	0	0	0	0	0	0	0	0	0	0	0	0	0	0	0	0	none	UV-b+g+r+	other	Hummingbird (3)	372	505		16.5	61.5	28	5	45	35	95
Nematanthus fornix (Vell.) Chautems	A. Chautems & M. Perret 07-404 (G)	Cult. CJBG 20171457C0 (AC-4402)	0.246	0	0	0	0	0	0	0	0	0	0	1	0	0	0	1	DEO	UV-b-g-r+	orange-red	Hummingbird (3,20,29)	617			117	17	217	117	157	77	17
Nematanthus fornix (Vell.) Chautems	A. Chautems & M. Perret 10-101 (G)	Cult. CJBG 220111653J0	7.1435	0	0	0	0	0	0	0	0	0	0	1	0	0	0	1	DEO	UV-b-g/r+	orange-red	Hummingbird (3,20,29)	579			79	21	179	79	119	39	21
Nematanthus fritschii Hoehne	M. Torres et al. 50		67.4975	0.101905	0.0194378	0	0.717123	0.128285	0	0	0	0.00452758	0	0	0	0.0287225	0.971277	0	HYD	UV-b+g-r+	other	Hummingbird (3,8)	399	581		41	40	1	81	61	41	19
Nematanthus gregarius D.L. Denham		Cult. CJBG 20111657J0	6.2855	0	0	0	0	0	0	0	0	0	0	1	0	0	0	1	DEO	UV-b-g/r+	orange-red	Hummingbird (3,21)	564			64	24	164	64	104	24	36
Nematanthus hirtellus (Schott) Wiehler		Cult. CJBG 20111662J0	23.339	0.0534256	0	0	0.902507	0.0264921	0	0	0	0	0	0	0	0.0175757	0.982424	0	HYD	UV-b-g+r+	other	-	376	504		14	60	24	4	44	36	96
Nematanthus jolyanus (Handro) Chautems		Cult. CJBG 20131643I0	0	0	0	0	0	0	0	0	0	0	0	0	0	0	0	0	none	UV-b-g+r+	other	-	508			8	32	108	8	48	32	92
Nematanthus lanceolatus (Poir.) Chautems	M. Perret, M. Wolowski et al. 315 (G)		20.1915	0	0	0	0	0.0295669	0	0	0	0.00807766	0	0.845049	0	0.117307	0.0376446	0.845049	DEO	UV-b-g-r+	orange-red	Hummingbird (29)	590			90	10	190	90	130	50	10
Nematanthus maculatus (Fritsch) Wiehler		Cult. CJBG 20111665J0	0.6402	0	0.534677	0	0	0	0	0.465323	0	0	0	0	0	0	1	0	HYD	UV-b-g-r+	orange-red	-	605			105	5	205	105	145	65	5
Nematanthus monanthos (Vell.) Chautems		Cult. CJBG 20111667J0	31.1568	0.00812985	0	0	0	0	0	0	0	0	0	0.111982	0	0.879888	0.00812985	0.111982	DEO	UV-b-g-r+	orange-red	-	610			110	10	210	110	150	70	10
Nematanthus punctatus Chautems		Cult. M. Peixoto Coll. MP052	85.4522	0.00266933	0	0	0.678777	0.314299	0	0	0.00425501	0	0	0	0	0	1	0	none	UV-b-g-r+	orange-red	-	409	638		73.5	44.5	9	91	51	98	38
Nematanthus punctatus Chautems		Cult. M. Peixoto Coll. MP052	0	0	0	0	0	0	0	0	0	0	0	0	0	0	0	0	HYD	UV-b+g+r+	other	-	410			10	50	10	90	50	130	190
Nematanthus sericeus (Hanst.) Chautems	A. Chautems & M. Perret 99-018 (G)		10.1759	0	0.0411659	0.0393577	0	0	0.0225042	0.299335	0	0	0	0.597638	0	0	0.402362	0.597638	DEO+HYD	UV-b-g-r+	orange-red	Hummingbird (3)	586			86	14	186	86	126	46	14
Nematanthus sericeus (Hanst.) Chautems	M. Perret, M. Wolowski et al. 322 (G)		2.2354	0	0.172005	0	0	0	0.098148	0.242417	0	0	0	0.48743	0	0	0.51257	0.48743	DEO+HYD	UV-b-g/r+	orange-red	Hummingbird (3)	574			74	26	174	74	114	34	26
Nematanthus strigillosus (Mart.) H.E. Moore		Cult. CJBG 2013056510J0	36.946	0	0	0	0	0.0216532	0	0	0	0	0	0.978347	0	0	0.0216532	0.978347	DEO	UV-b-g/r+	orange-red	Hummingbird (15,26)	572			72	28	172	72	112	32	28
Nematanthus teixeiranus (Handro) Chautems	A. Chautems & M. Perret 07-408 (G)	Cult. CJBG 201116745J0 (AC-1127)	9.441	0	0	0	0	0	0	0	0	0	0	1	0	0	0	1	DEO	UV-b-g/r+	orange-red	-	577			77	23	177	77	117	37	23
Nematanthus tessmannii (Hoehne) Chautems	A. Chautems & M. Perret 10-102 (G)	Cult. CJBG 20036941N0 (AC-1135)	52.59	0.0463301	0	0	0.859289	0.0943811	0	0	0	0	0	0	0	0	1	0	HYD	UV-b-g+r+	other	-	506			6	34	106	6	46	34	94
Nematanthus wettsteinii (Fritsch) H.E. Moore		Cult. CJBG 20111678J0	25.5885	0	0	0	0	0.030502	0	0	0	0	0	0.969498	0	0	0.030502	0.969498	DEO	UV-b-g-r+	orange-red	-	586			86	14	186	86	126	46	14
Nematanthus wiehleri Chautems & M. Peixoto		Cult. M. Peixoto Coll. MP50	37.5094	0	0	0	0.689878	0.270434	0	0	0.0396887	0	0	0	0	0	1	0	none	UV-b+g+r+	other	Bee (30)	405	617		61	36	5	95	55	77	17
Nematanthus wiehleri Chautems & M. Peixoto		Cult. M. Peixoto Coll. MP50	0	0	0	0	0	0	0	0	0	0	0	0	0	0	0	0	HYD	UV-b+g+r+	other	Bee (30)	409			9	51	9	91	51	131	191
Pachycaulos nummularia (Hanst.) J.L.Clark & J.F.Sm.	M. Perret & F. Tobar 244		2.9599	0	0.117673	0.668367	0	0	0.122774	0	0	0.0911855	0	0	0	0	1	0	HYD	UV-b-g-r+	orange-red	-	586			86	14	186	86	126	46	14
Paliavana tenuiflora Mansf.		Cult. CJBG 20036853N1	19.6695	0	0	0	1	0	0	0	0	0	0	0	0	0	1	0	HYD	UV-b+g/r+	other	Bee(7)	396	512	614	43.3333	35.3333	4	12	52	28	14
Pearcea schimpfii Mansf.		Cult. CJBG s.n.	314.366	0.984849	0.0151511	0	0	0	0	0	0	0	0	0	0	0	1	0	HYD	UV-b-g-r+	orange-red	-	584			84	16	184	84	124	44	16
Rhytidophyllum exsertum Griseb.		Cult. CJBG 19967300J0	18.8415	0.449513	0.0209644	0	0.529523	0	0	0	0	0	0	0	0	0	1	0	HYD	UV-b-g+r+	other	Bat, Hummingbird (12,14)	508	627	690	108.333	49.6667	108	8	48	32	27
Seemannia nematanthodes (Kuntze) K. Schum.	A.O. Araujo & al. 603 (G)	Cult. CJBG 200110585J0	344.297	0.897145	0.0991689	0	0.00161198	0	0	0	0	0	0	0.00207379	0	0	0.997926	0.00207379	HYD	UV-b-g-r+	orange-red	-	593			93	7	193	93	133	53	7
Seemannia sylvatica (Kunth) Hanst.	A. Chautems & M. Perret 97-001 (G)	Cult. CJBG 20151341J0	148.713	0.33323	0.0467867	0	0	0	0	0.00293652	0	0	0.0364117	0	0.494336	0	0.382953	0.530747	DEO+HYD	UV-b-g-r+	orange-red	Hummingbird (4)	592			92	8	192	92	132	52	8
Sinningia aggregata (Ker Gawl.) Wiehler		Cult. CJBG 20036872I0	67.4205	0.987808	0.0121921	0	0	0	0	0	0	0	0	0	0	0	1	0	HYD	UV-b-g-r+	orange-red	-	583			83	17	183	83	123	43	17
Sinningia aghensis Chautems		Cult. M. Peixoto Coll. MP739	219.99	0.0455462	0.0024192	0	0.0260008	0.0057189	0.0624574	0	0.0609483	0.793835	0	0	0	0.00307378	0.996926	0	HYD	UV-b+g-r+	other	-	389	499	649	53.6667	53	11	1	39	41	49
Sinningia allagophylla (Mart.) Wiehler	M. Perret, M. Wolowski et al. 290 (G)	Cult. M. Peixoto Coll. MP1407	19.5821	0	0	0	0	0.00787454	0	0	0	0	0.805695	0.146516	0	0.039914	0.00787454	0.952211	DEO	UV-b-g/r+	orange-red	Hummingbird (3,9)	567			67	27	167	67	107	27	33
Sinningia allagophylla (Mart.) Wiehler	M. Perret, M. Wolowski et al. 310 (G)		47.3545	0	0	0	0	0	0	0	0	0.0193688	0.851167	0.120027	0	0.00943733	0.0193688	0.971194	DEO	UV-b-g/r+	orange-red	Hummingbird (3,9)	569			69	29	169	69	109	29	31
Sinningia amambayensis Chautems	A. Chautems & M. Perret 00-016 (G)	Cult. CJBG 20111001J0 (AC-2507)	236.845	0.960478	0.0395216	0	0	0	0	0	0	0	0	0	0	0	1	0	HYD	UV-b-g-r+	orange-red	-	584			84	16	184	84	124	44	16
Sinningia araneosa Chautem	A. Chautems & M. Perret 99-056 (G)	Cult. CJBG 20131657I0	630.372	0.984692	0.0119009	0	0.00340751	0	0	0	0	0	0	0	0	0	1	0	HYD	UV-b-g-r+	orange-red	-	593			93	7	193	93	133	53	7
Sinningia barbata (Nees & Mart.) Nichols.		Cult. CJBG 20131970N0 (AC-3813)	0	0	0	0	0	0	0	0	0	0	0	0	0	0	0	0	none	UV-b+g+r+	other	-	417	505		11	39	17	5	43	35	95
Sinningia bragae Chautems, M.Peixoto & Rossini		Cult. M. Peixoto Coll. MP1192	789.103	0.0465888	0.00620895	0	0.0345678	0.0170595	0.0503242	0	0.117963	0.727287	0	0	0	0	1	0	HYD	UV-b+g-r+	other	-	400	473	668	65	47	0	27	13	67	68
Sinningia brasiliensis (Regel & E.Schmidt) Wiehler & Chautems		Cult. CJBG 20190057J0	289.882	0.156891	0.0120407	0	0.713295	0.11354	0.00423344	0	0	0	0	0	0	0	1	0	HYD	UV-b-g+r+	other	Bat (18)	516	623	690	109.667	45.6667	116	16	56	24	23
Sinningia bulbosa (Ker Gawl.) Wiehler		Cult. CJBG 20100312J1	115.337	0.399045	0.0100272	0	0.412814	0.0294399	0	0	0	0	0.140584	0.00808937	0	0	0.851326	0.148674	DEO+HYD	UV-b+g/r+	other	-	402	569		35.5	43.5	2	69	58	29	31
Sinningia bullata Chautems & M. Peixoto	A. Chautems & M. Perret 97-004 (G)	Cult. CJBG 20131729I0 (AC-3101)	38.957	0	0	0	0	0	0	0	0	0	0.876248	0.123752	0	0	0	1	DEO	UV-b-g-r+	orange-red	-	581			81	19	181	81	121	41	19
Sinningia canescens (Mart.) Wiehler	A. Chautems & M. Perret 97-015 (G)	Cult. CJBG 20111011N0 (AC-2320)	29.0115	0	0	0	0	0	0	0	0	0	0.476277	0.523723	0	0	0	1	DEO	UV-b-g/r+	orange-red	-	574			74	26	174	74	114	34	26
Sinningia carangolensis Chautems		Cult. CJBG 20190014C0	61.0204	0.9907	0.00930017	0	0	0	0	0	0	0	0	0	0	0	1	0	HYD	UV-b+g/r+	other	-	393	580		43.5	43.5	7	80	67	40	20
Sinningia cardinalis (Lehm.) H.E. Moore	A. Chautems & M. Perret 00-008 (G)	Cult. CJBG 20150242I0	23.712	0	0	0	0	0	0	0	0	0	0.69779	0.30221	0	0	0	1	DEO	UV-b-g-r+	orange-red	-	591			91	9	191	91	131	51	9
Sinningia concinna (Hook.f.) G.Nicholson		Cult. M. Peixoto Coll. MP1402	100.853	0.0200699	0	0	0.0237991	0.0051253	0.0973361	0	0.0165053	0.837164	0	0	0	0	1	0	HYD	UV-b+g/r+	other	-	400	519	629	49.3333	36.6667	0	19	59	21	29
Sinningia conspicua (Seem.) Nichols.		Cult. CJBG 20111013J1	0	0	0	0	0	0	0	0	0	0	0	0	0	0	0	0	none	UV-b+g+r+	other	-	417	502		9.5	40.5	17	2	42	38	98
Sinningia cooperi (Paxton) Wiehler	M. Perret, M. Wolowski et al. 330 (G)		62.614	0.0219935	0	0	0.1539	0.0124174	0	0	0	0.00465072	0.78578	0.0159182	0	0.00534066	0.192962	0.801698	DEO+HYD	UV-b-g-r+	orange-red	Hummingbird (3,29)	589			89	11	189	89	129	49	11
Sinningia defoliata (Malme) Chautems		Cult. M. Peixoto Coll. MP1380	622.526	0.979892	0.0146415	0	0.00509713	0.000369623	0	0	0	0	0	0	0	0	1	0	HYD	UV-b-g-r+	orange-red	-	597			97	3	197	97	137	57	3
Sinningia douglasii (Lindl.) Chautems		Cult. M. Peixoto Coll. MP1605	306.189	0.0202845	0.00219015	0	0.848755	0.12562	0.00132794	0	0	0.00096019	0	0.000861885	0	0	0.999138	0.000861885	HYD	UV-b+g/r+	other	Hummingbird (3,20)	436	619		77.5	21.5	36	64	24	79	19
Sinningia douglasii (Lindl.) Chautems	M. Perret, M. Wolowski et al. 314 (G)		335.706	0.0419442	0.00196214	0	0.861889	0.0902055	0	0	0.000742317	0.00325672	0	0	0	0	1	0	HYD	UV-b+g/r+	other	Hummingbird (3,20)	435	602		68.5	13.5	35	65	25	62	2
Sinningia elatior (Kunth) Chautems	M. Perret, M. Wolowski et al. 349 (G)		280.75	0.911495	0.0480188	0	0.0319725	0.00240071	0.00463615	0	0	0.00147676	0	0	0	0	1	0	HYD	UV-b-g-r+	orange-red	Hummingbird (2)	593			93	7	193	93	133	53	7
Sinningia eumorpha H.E. Moore ''cv cleiston"	A. Chautems & M. Perret 99-051 (G)	Cult. CJBG 20161788N0	24.374	0	0	0.0345655	0	0.0224214	0	0	0	0.943013	0	0	0	0	1	0	HYD	UV-b+g/r+	other	Bee (17)	417	527	647	63.6667	34.3333	17	27	43	13	47
Sinningia gerdtiana Chautems		Cult. CJBG 20036885J0 (AC-2328)	13.464	0	0	0	0.255273	0.491384	0	0	0	0.253342	0	0	0	0	1	0	HYD	UV/b+g+r+	other	-	412			12	48	12	88	48	128	188
Sinningia gesneriifolia (Hanst.) Clayberg		Cult. CJBG 20131624I4 (AC-3621)	66.8485	0	0	0	0.216422	0.783578	0	0	0	0	0	0	0	0	1	0	HYD	UV-b+g/r+	other	-	385	507	643	55	50.3333	15	7	47	33	43
Sinningia gigantifolia Chautems	A. Chautems & M. Perret 97-017 (G)	Cult. CJBG 20151353J0	185.497	0.98624	0.00835323	0	0.0054071	0	0	0	0	0	0	0	0	0	1	0	HYD	UV-b-g-r+	orange-red	Hummingbird (19,29)	593			93	7	193	93	133	53	7
Sinningia glazioviana (Fritsch) Chautems	A. Chautems & M. Perret 01-030 (G)	Cult. CJBG 20171460I0	60.2285	0	0.00366106	0	0.0271798	0.0192517	0	0	0	0	0.241887	0.70802	0	0	0.0500926	0.949907	DEO	UV-b-g-r+	orange-red	-	595			95	5	195	95	135	55	5
Sinningia guttata Lindl.	Carvalho & Chautems 3235 (G)	Cult. CJBG 20111018N0 (AC-2604)	42.738	0.025434	0	0	0.825624	0.148942	0	0	0	0	0	0	0	0	1	0	HYD	UV+b+g+r+	other	-	376	661		92.5	72.5	24	124	84	121	61
Sinningia harleyi Wiehler & Chautems		Cult. CJBG 20161282N0 (AC-3629)	1257.75	0.964734	0.0170412	0	0.0182247	0	0	0	0	0	0	0	0	0	1	0	HYD	UV-b+g-r+	other	-	392	593		50.5	37.5	8	93	68	53	7
Sinningia helleri Nees	M. Perret, M. Wolowski et al. 342 (G)		13.0009	0.0299825	0	0	0.526771	0.310186	0	0	0.101916	0.0286672	0.00247675	0	0	0	0.997523	0.00247675	HYD	UV-b-g+r+	other	-	360	510	634	61.3333	54.6667	40	10	50	30	34
Sinningia helleri Nees	M. Perret, M. Wolowski et al. 342 (G)		0	0	0	0	0	0	0	0	0	0	0	0	0	0	0	0	none	UV+b+g+r+	other	-	380	509		14.5	55.5	20	9	49	31	91
Sinningia hirsuta (Lindl.) G.Nicholson		Cult. M. Peixoto Coll. MP283	66.8744	0.0350149	0.00316713	0	0.172779	0.0290246	0.177288	0	0.026946	0.555781	0	0	0	0	1	0	HYD	UV-b+g-r+	other	-	417	509	659	61.6667	44.3333	17	9	43	31	59
Sinningia hoehnei Chautems		Cult. CJBG 2016178N0 (AC-4024)	6.591	0	0	0	0.650736	0.349264	0	0	0	0	0	0	0	0	1	0	HYD	UV-b+g/r+	other	-	409	515	643	55.6667	39.6667	9	15	51	25	43
Sinningia hoehnei Chautems		Cult. M. Peixoto Coll. MP1481	7.152	0	0	0	0.46422	0.480201	0	0	0	0.0555789	0	0	0	0	1	0	HYD	UV-b+g/r+	other	-	402	517	639	52.6667	40	2	17	57	23	39
Sinningia iarae Chautems	A. Chautems & M. Perret 99-054 (G)	Cult. CJBG 20111020J1	49.6255	0.981844	0	0	0.018156	0	0	0	0	0	0	0	0	0	1	0	HYD	UV-b+g-r+	other	-	370	610		70	50	30	110	90	70	10
Sinningia leopoldii (Scheidw. ex Planch.) Chautems	A. Chautems & M. Perret 97-008 (G)	Cult. CJBG 2013054I1	8.788	0	0.10239	0.162142	0.051081	0	0	0	0	0.030553	0	0.653835	0	0	0.346165	0.653835	DEO+HYD	UV-b-g-r+	orange-red	-	592			92	8	192	92	132	52	8
Sinningia leucotricha (Hoehne) H.E. Moore	A. Chautems & M. Perret 97-007 (G)	Cult. CJBG 20151356J0	25.319	0.0870887	0	0	0	0	0	0	0	0	0.555077	0.357834	0	0	0.0870887	0.912911	DEO	UV-b+g/r+	other	-	373	579		53	54	27	79	87	39	21
Sinningia lineata (Hjelm.) Chautems	A. Chautems & M. Perret 97-018 (G)	Cult. CJBG 200111029J0	149.135	0.59387	0.0380563	0	0.0772658	0.0149127	0	0	0	0	0.125709	0.150187	0	0	0.724105	0.275895	DEO+HYD	UV-b-g-r+	orange-red	-	580			80	20	180	80	120	40	20
Sinningia macropoda (Sprague) H.E.Moore		Cult. M. Peixoto Coll. MP128	136.26	0.0363387	0.00970867	0	0.283075	0.128185	0	0	0	0.00369955	0.38651	0.126532	0	0.0259512	0.461006	0.513042	DEO+HYD	UV-b-g-r+	orange-red	-	583			83	17	183	83	123	43	17
Sinningia macrostachya (Lindl.) Chautems	A. Chautems & M. Perret 01-027 (G)	Cult. CJBG 20111031J0	30.3425	0	0	0	0	0	0	0	0	0	0.86018	0.13982	0	0	0	1	DEO	UV-b-g/r+	orange-red	-	575			75	25	175	75	115	35	25
Sinningia magnifica (Otto & Dietr.) Wiehler		Cult. CJBG 20131991NO (AC-3829)	5.2997	0	0	0	0	0	0	0	0	0.0523992	0.774327	0.173274	0	0	0.0523992	0.947601	DEO	UV-b-g-r+	orange-red	Hummingbird (26)	593			93	7	193	93	133	53	7
Sinningia mauroana Chautems	A. Chautems & M. Perret 99-049 (G)	Cult. CJBG 20036903N0 (AC-1318)	47.966	0.392935	0.0284681	0	0	0	0	0	0	0	0.396593	0.182004	0	0	0.421403	0.578597	DEO+HYD	UV-b-g/r+	orange-red	-	572			72	28	172	72	112	32	28
Sinningia minima A.O.Araujo & Chautems		Cult. M. Peixoto Coll. MP1520	13.4518	0	0	0	0.0319214	0	0.0680578	0	0.0325756	0.867445	0	0	0	0	1	0	HYD	UV-b+g/r+	other	-	396	511	629	48	40.6667	4	11	51	29	29
Sinningia muscicola Chautems, T.Lopes & M.Peixoto		Cult. M. Peixoto Coll. MP1094	32.8271	0.0326773	0	0	0.0183781	0.00646113	0.177667	0	0.00663172	0.758185	0	0	0	0	1	0	none	UV-b+g-r+	other	-	404	520	632	52	36	4	20	56	20	32
Sinningia muscicola Chautems, T.Lopes & M.Peixoto		Cult. M. Peixoto Coll. MP1094	0	0	0	0	0	0	0	0	0	0	0	0	0	0	0	0	HYD	UV/b+g+r+	other	-	401			1	59	1	99	59	139	199
Sinningia pusilla (Mart.) Baill.	A. Chautems & M. Perret 98-001 (G)	Cult. CJBG 20111128J0	30.9895	0.0342213	0	0	0	0	0	0	0	0.965779	0	0	0	0	1	0	HYD	UV-b+g/r+	other	-	405	516	633	51.3333	37.3333	5	16	55	24	33
Sinningia reitzii (Hoehne) L.E. Skog		Cult. CJBG 20036906N0 (AC-1492)	264.602	0.898876	0.00868285	0	0.0924407	0	0	0	0	0	0	0	0	0	1	0	HYD	UV-b-g-r+	orange-red	-	608			108	8	208	108	148	68	8
Sinningia reitzii (Hoehne) L.E. Skog	A. Chautems & M. Perret 97-010 (G)	Cult. CJBG 20131986N0 (AC-3824)	588.912	0.937264	0.0272983	0	0.0322349	0.00320252	0	0	0	0	0	0	0	0	1	0	HYD	UV-b-g-r+	orange-red	-	583			83	17	183	83	123	43	17
Sinningia sceptrum (Mart.) Wiehler		Cult. M. Peixoto Coll. MP1455	251.245	0.742889	0.0147728	0	0.233462	0.00631017	0	0	0	0.00256562	0	0	0	0	1	0	HYD	UV-b-g-r+	orange-red	Hummingbird (29)	594			94	6	194	94	134	54	6
Sinningia schiffneri Fritsch	A. Chautems & M. Perret 01-028 (G)	Cult. CJBG 20036908N0	54.213	0	0	0	0.694778	0.305222	0	0	0	0	0	0	0	0	1	0	HYD	UV-b+g+r+	other	Bee (17)	412			12	48	12	88	48	128	188
Sinningia sellovii (Mart.) Wiehler		Cult. CJBG 20111081J0	30.336	0.953685	0.0215915	0	0	0	0	0	0	0	0	0	0.0247231	0	0.975277	0.0247231	HYD	UV-b+g/r+	other	-	391	590		49.5	39.5	9	90	69	50	10
Sinningia sp. nov.1		Cult. CJBG 20131926I0	194.542	0.0123053	0	0	0.0263239	0.00325894	0.0184433	0	0.0830443	0.856624	0	0	0	0	1	0	HYD	UV-b+g/r+	other	-	407	525	628	53.3333	32	7	25	53	15	28
Sinningia speciosa (Lodd.) Hiern	A. Chautems & M. Perret 97-011 (G)	Cult. CJBG 20161123N0 (AC-4018 )	251.975	0.0130771	0	0	0.0294272	0.00325866	0.0204933	0	0.0386841	0.893936	0	0.00112313	0	0	0.998877	0.00112313	HYD	UV-b+g-r+	other	-	397	507	651	53.6667	49	3	7	47	33	51
Sinningia speciosa (Lodd.) Hiern		Cult. M. Peixoto Coll. MP1403	397.859	0.011259	0	0	0.00830947	0	0	0	0	0.980432	0	0	0	0	1	0	HYD	UV-b+g-r+	other	-	403	503	664	56.6667	52.6667	3	3	43	37	64
Sinningia speciosa (Lodd.) Hiern		Cult. M. Peixoto Coll. MP1479	396.936	0.0062869	0	0	0.00137453	0	0.0102044	0	0.0127748	0.969359	0	0	0	0	1	0	HYD	UV-b+g-r+	other	-	402	510	645	52.3333	44.3333	2	10	50	30	45
Sinningia speciosa (Lodd.) Hiern		Cult. M. Peixoto Coll. MP1527	338.138	0.0148658	0	0	0.00797278	0.00223489	0.0296965	0	0.0222862	0.922944	0	0	0	0	1	0	HYD	UV-b+g-r+	other	-	398	511	644	52.3333	45	2	11	51	29	44
Sinningia tubiflora (Hook.) Fritsch	A. Chautems & M. Perret 99-061 (G)	Cult. CJBG 201305701J (AC-3516)	0	0	0	0	0	0	0	0	0	0	0	0	0	0	0	0	none	UV-b+g+r+	other	-	415			15	45	15	85	45	125	185
Sinningia valsuganensis Chautems	A. Chautems & M. Perret 97-012 (G)	Cult. CJBG 20130515I0	46.041	0.57073	0	0	0.42927	0	0	0	0	0	0	0	0	0	1	0	HYD	UV-b-g-r+	orange-red	-	584			84	16	184	84	124	44	16
Trichodrymonia gigantea (Wiehler) M.M.Mora & J.L.Clark	L. Clavijo 2244 (CUVC)		7.8572	0	0.152981	0	0.394033	0	0	0	0	0.0385761	0	0	0.206868	0	0.58559	0.206868	DEO+HYD	UV-b-g-r+	orange-red	Bee (14)	634			134	34	234	134	174	94	34
Trichodrymonia macrophylla (Wiehler) M.M.Mora & J.L.Clark	L. Clavijo 2226 (CUVC)		24.0145	0	0.0196423	0.0983239	0.18817	0	0.321922	0.329355	0	0	0	0.0309396	0	0	0.957413	0.0309396	HYD	UV-b-g-r+	orange-red	Bee (14)	361	651		95	75	39	139	99	111	51
Trichodrymonia sp.	L. Clavijo 2267 (CUVC)		2.0181	0	0.17789	0	0.599475	0	0	0.222635	0	0	0	0	0	0	1	0	HYD	UV-b+g-r+	other	Bee (14)	410	501	657	56	48.6667	10	1	41	39	57
Vanhouttea calcarata Lem.	A. Chautems & M. Perret 01-024 (G)	Cult. CJBG 20111102N0 (AC-2404)	7.3995	1	0	0	0	0	0	0	0	0	0	0	0	0	1	0	HYD	UV-b-g-r+	orange-red	Hummingbird (19)	585			85	15	185	85	125	45	15
Vanhouttea gardneri (Hook.) Fritsch		Cult. CJBG 20131992N0 (AC-3830)	156.602	0.989397	0.0106033	0	0	0	0	0	0	0	0	0	0	0	1	0	HYD	UV-b-g-r+	orange-red	Hummingbird (19)	598			98	2	198	98	138	58	2
Vanhouttea hilariana Chautems		Cult. CJBG 20131994N0	116.658	0	0	0	0.958344	0.041656	0	0	0	0	0	0	0	0	1	0	HYD	UV-b+g/r+	other	Hummingbird (19)	423	599		61	19	23	77	37	59	1
Vanhouttea hilariana Chautems	M. Perret, M. Wolowski et al. 328 (G)		304.652	0.00500209	0	0	0.882662	0.104873	0.00676935	0	0	0.000694234	0	0	0	0	1	0	HYD	UV-b-g-r+	orange-red	Hummingbird (19)	610			110	10	210	110	150	70	10
Vanhouttea lanata Fritsch		Cult. CJBG 20151355J0 (AC-2405)	38.9795	0.905604	0.00488718	0	0.0895086	0	0	0	0	0	0	0	0	0	1	0	HYD	UV-b+g/r+	other	Hummingbird (19)	412	598		55	25	12	88	48	58	2
