# Supplementary material for: Chemical Basis of Floral Color Signals in Gesneriaceae: The Effect of Alternative Anthocyanin Pathways
Source: Front Plant Sci. 2020 Dec 14;11:604389. doi: 10.3389/fpls.2020.604389 (PMC7767864; doi:10.3389/fpls.2020.604389)
Supplement: Supplementary file 4 [file Table_2.xlsx]

## Sheet: Sheet1
Supplementary Table S2: The list of references cited in Supplementary Table S1
1	Amaya-Márquez, M. (1996). Sistemática y polinización del género Columnea (Gesneriaceae) en la Reserva Natural la Planada (Nariño) (Doctoral dissertation, Tesis de maestría, Universidad Nacional de Colombia, Bogotá, Colombia).
2	Araújo, F. P., Barbosa, A. A. A., & Oliveira, P. E. (2011). Floral resources and hummingbirds on an island of flooded forest in Central Brazil. Flora-Morphology, Distribution, Functional Ecology of Plants, 206(9), 827-835.
3	Buzato, S., Sazima, M., & Sazima, I. (2000). Hummingbird‐Pollinated Floras at Three Atlantic Forest Sites 1. Biotropica, 32(4b), 824-841.
4	Camargo, E., Rodrigues, L. D. C., & Araujo, A. C. (2011). Pollination biology and reproduction of Seemannia sylvatica (Kunth) Hanstein (Gesneriaceae) in the Serra da Bodoquena National Park, Mato Grosso do Sul. Biota Neotropica, 11(4), 125-130.
5	Dziedzioch, C., Stevens, A. D., & Gottsberger, G. (2003). The hummingbird plant community of a tropical montane rain forest in southern Ecuador. Plant Biology, 5(3), 331-337.
6	Feinsinger, P., Beach, J. H., Linhart, Y. B., Busby, W. H., & Murray, K. G. (1987). Disturbance, pollinator predictability, and pollination success among Costa Rican cloud forest plants. Ecology, 68(5), 1294-1305.
7	Ferreira, P. A., & Viana, B. F. (2010). Pollination biology of Paliavana tenuiflora (Gesneriaceae: Sinningeae) in northeastern Brazil. Acta Botanica Brasilica, 24(4), 972-977.
8	Franco, A. L. M., & Buzato, S. (1992). Biologia floral de Nematanthus fritschii (Gesneriaceae). Revista Brasileira de Biologia, 52, 661-666.
9	Freitas, L., & Sazima, M. (2006). Pollination biology in a tropical high-altitude grassland in Brazil: interactions at the community level. Annals of the Missouri Botanical Garden, 465-516.
10	Jones Jr, C. E., & Rich, P. V. (1972). Ornithophily and extrafloral color patterns in Columnea florida Morton (Gesneriaceae). Bulletin of the Southern California Academy of Sciences., 71(3), 113-116.
11	Marín Gómez, O. H. (2014). Ecología de la polinización y mecanismos de coexistencia del ensamble de Columnea (Gesneriaceae) en la reserva natural Ñambí, Nariño-Colombia. Facultad de Ciencias.
12	Martén‐Rodríguez, S., Almarales‐Castro, A., & Fenster, C. B. (2009). Evaluation of pollination syndromes in Antillean Gesneriaceae: evidence for bat, hummingbird and generalized flowers. Journal of Ecology, 97(2), 348-359.
13	Martén‐Rodríguez, S., Fenster, C. B., Agnarsson, I., Skog, L. E., & Zimmer, E. A. (2010). Evolutionary breakdown of pollination specialization in a Caribbean plant radiation. New Phytologist, 188(2), 403-417.
14	Martén‐Rodríguez, S., Quesada, M., Castro, A. A., Lopezaraiza‐Mikel, M., & Fenster, C. B. (2015). A comparison of reproductive strategies between island and mainland Caribbean Gesneriaceae. Journal of Ecology, 103(5), 1190-1204.
15	Rodrigues, L. D. C., & Rodrigues, M. (2014). Flowers visited by hummingbirds in the open habitats of the southeastern Brazilian mountaintops: species composition and seasonality. Brazilian Journal of Biology, 74(3), 659-676.
16	Sanmartin-Gajardo, I. (1999). Hummingbird pollination in Besleria longimucronata Hoehne (Gesneriaceae) in south. Biociências, 7(2), 13-24.
17	Sanmartin‐Gajardo, I., & Sazima, M. (2004). Non‐euglossine bees also function as pollinators of Sinningia species (Gesneriaceae) in southeastern Brazil. Plant Biology, 6(4), 506-512.
18	Sanmartin-Gajardo, I., & Sazima, M. (2005). Chiropterophily in Sinningieae (Gesneriaceae): Sinningia brasiliensis and Paliavana prasinata are bat-pollinated, but P. sericiflora is not. Not yet?. Annals of Botany, 95(7), 1097-1103.
19	Sanmartin-Gajardo, I., & Sazima, M. (2005). Espécies de Vanhouttea Lem. e Sinningia Nees (Gesneriaceae) polinizadas por beija-flores: interações relacionadas ao hábitat da planta e ao néctar. Brazilian Journal of Botany, 28(3), 441-450.
20	Sazima, I., Buzato, S., & Sazima, M. (1996). An assemblage of hummingbird‐pollinated flowers in a montane forest in southeastern Brazil. Botanica Acta, 109(2), 149-160.
21	Snow, D. W., & Snow, B. K. (1986). Feeding ecology of hummingbirds in the Serra do Mar, southeastern Brazil. El hornero, 12(04), 286-296.
22	Snow, D. W., & Teixeira, D. L. (1982). Hummingbirds and their flowers in the coastal mountains of southeastern Brazil. Journal für Ornithologie, 123(4), 446-450.
23	Steiner, K. E. (1985). The role of nectar and oil in the pollination of Drymonia serrulata (Gesneriaceae) by Epicharis bees (Anthophoridae) in Panama. Biotropica, 217-229.
24	Stiles, F. G., & Freeman, C. E. (1993). Patterns in floral nectar characteristics of some bird-visited plant species from Costa Rica. Biotropica, 191-205.
25	Temeles, E. J., Linhart, Y. B., Masonjones, M., & Masonjones, H. D. The role of flower width in hummingbird bill length-flower length relationships. Papel del ancho de las flores en las relaciones de longitud del pico del colibrí. Biotropica.
26	Vasconcelos, M. F., & Lombardi, J. A. (2001). Hummingbirds and their flowers in the campos rupestres of southern Espinhaço Range, Brazil. Melopsittacus publicaçãoes científicas.
27	Weinstein, B. G., & Graham, C. H. (2016). Evaluating broad scale patterns among related species using resource experiments in tropical hummingbirds. Ecology, 97(8), 2085-2093.
28	Witschnig, G., Hickel, C., & Weber, A. (2008). Notes on the pollination of the perfume flowers of Gloxinia perennis (Gesneriaceae) by euglossine bees. Stapfia, 88, 573-578.
29	Wolowski, M., Saad, C. F., Ashman, T. L., & Freitas, L. (2013). Predominance of self-compatibility in hummingbird-pollinated plants in the Neotropics. Naturwissenschaften, 100(1), 69-79.
30	Wolowski, M. personal communication (see materials and results for more information)
