# Supplementary material for: Chemical Basis of Floral Color Signals in Gesneriaceae: The Effect of Alternative Anthocyanin Pathways
Source: Front Plant Sci. 2020 Dec 14;11:604389. doi: 10.3389/fpls.2020.604389 (PMC7767864; doi:10.3389/fpls.2020.604389)
Supplement: Supplementary file 5 [file Table_3.xlsx]

## Sheet: Data
Supplementary Table S3: The list of anthocyanins detected in this study.
Tentative compound name	Molecular formula	Aglycone name	Class of anthocyanins	retention time (min; MS)	precursor ion (m/z)	fragments (m/z)	UV Absorbance (nm)	retention time (min; UV)	Calibration reference compound
Pelargonidin-3-rutinoside	C27H31O14	Pelargonidin	3-hydroxyanthocyanin	3.12	579.17	433.1140, 271.0614	500	3.08	Pelargonidin-3-rutinoside
Pelargonidin-7-glucoside	C21H21O10	Pelargonidin	3-hydroxyanthocyanin	2.98	433.114	271.061	500	2.93	Pelargonidin-3-rutinoside
Pelargonidin-3-sambubioside	C29H31O17	Pelargonidin	3-hydroxyanthocyanin	3.89	651.156	607.1670, 469.1327, 271.0605	500	3.85	Pelargonidin-3-rutinoside
Cyanidin-3-rutinoside	C27H31O15	Cyanidin	3-hydroxyanthocyanin	2.86	595.166	449.1107, 287.0561	516	2.81	Pelargonidin-3-rutinoside
Cyanidin-3-glucoside	C21H21O11	Cyanidin	3-hydroxyanthocyanin	2.72	449.109	287.056	515	2.68	Pelargonidin-3-rutinoside
Peonidin-3-rutinoside (or isomer)	C28H33O15	Peonidin	3-hydroxyanthocyanin	3.27	609.182	463.1213, 301.0722	515	3.23	Pelargonidin-3-rutinoside
Delphinidin-3-glucoside (or isomer)	C21H21O12	Delphinidin	3-hydroxyanthocyanin	3.58	465.103	303.051	481	3.54	Pelargonidin-3-rutinoside
Delphinidin-rhamnose-glucose	C27H31O16	Delphinidin	3-hydroxyanthocyanin	2.56	611.162	465.1053, 303.0512	520	2.53	Pelargonidin-3-rutinoside
Malvidin-3-rutinoside	C29H35O16	Malvidin	3-hydroxyanthocyanin	3.41	639.193	493.1356, 331.0821	527	3.35	Pelargonidin-3-rutinoside
Apigenidin-5-glucoside	C21H21O9	Apigenidin	3-deoxyanthocyanin	3.03	417.119	255.067	469	2.99	Apigenidin
Luteolidinin-5-glucoside	C21H21O10	Luteolinidin	3-deoxyanthocyanin	2.73	433.113	271.062	486	2.68	Luteolidinin
Trihydroxymethoxylflavylium-glucuronide	C22H21O11	?	3-deoxyanthocyanin	3.16	461.108	285.0768, 270.0531	481	3.09	Pelargonidin-3-rutinoside
Unknown glycosylated anthocyanin	C42H43O20	?	?	3.92	867.234	705.1804, 543.1292, 417.0973, 271.0616	498	3.88	Pelargonidin-3-rutinoside
